# Supplementary material for: Interaction of Cyclosporin C with Dy3+ Ions in Acetonitrile and in Complex with Dodecylphosphocholine Micelles Determined by NMR Spectroscopy
Source: Int J Mol Sci. 2024 Dec 11;25(24):13312. doi: 10.3390/ijms252413312 (PMC11677049; doi:10.3390/ijms252413312)
Supplement: Supplementary file 1 [file ijms-25-13312-s001.zip]

Archive with 1 entries (1 files):
- ijms-3333030-supplementary.pdf
